# Supplementary material for: Effect of arsenic on the risk of gestational diabetes mellitus: a systematic review and meta-analysis
Source: BMC Public Health. 2024 Apr 23;24:1131. doi: 10.1186/s12889-024-18596-6 (PMC11041030; doi:10.1186/s12889-024-18596-6)
Supplement: Supplementary file 1 — Supplementary Material 1: Search strategy for electronic databases. [file 12889_2024_18596_MOESM1_ESM.xlsx]

## Sheet: Characteristics of studies
First authors	Year	Country	Study Type	Diagnostic Criteria	Test Samples	Case group (N)	Control group (N)	Gestational week	Age (years)	BMI (kg/m2)	LOD（µg/L）	Cutoffs
Peng	2015	China	Retrospective case–control study nested in a cohort	WHO Criteria	Neonatal meconium	137	190	24–28	26.97 ± 3.29	21.13 ± 2.64	0.06 µg/L	quartile
Shapiro	2015	Canada	Cohort study	CDA-SOGC Criteria	Blood	48	1167	first trimester（6–14）	≤29 (24.2%) 30-34 (35.1%) ≥35 (40.4%) Missing (0.3%)	Underweight or normal (<25) (59.0%) Overweight(25-29.9) (20.2%) Obese (≥30) (15.0%) Missing (5.8%)	0.22 µg/L	quartile
Ashley-Martin	2018	Canada	Cohort study	CDA-SOGC Criteria	Urine	42	1049	first trimester	<29（29.5%） 30-34（36.5%） ≥35（34.0%）	<25（62.4%） 25-30（21.6%） ＞30（16.0%）	0.75 µg/L	tertile
Khan	2018	Bangladesh	Cross-sectional study	WHO Criteria	Urine	31	169	29.44 ±3.20	24.14±3.99	23.85±3.57	Not As exposed: ≤0.100 mg/L As exposed: >0.100 mg/L	not said
Marie	2018	French	semi-ecological study	CNGOF Criteria	Tap water	286	4767	24–28	29.1 ± 5.6	23.3 ± 4.7	Not As exposed: <10 µg/L As Exposed: a. Low 10–30 µg/L b. High ≥ 30µg/L	not said
Muñoz	2018	Chile	Cross-sectional study	WHO Criteria	Urine	21	223	24–28	≤29 (74.4%) 30-34 (15.7%) >35 (9.9%)	Normal(<24.9) (57.0%) Overweight (25.0-29.9) (26.9%) Obese (>30.0) (16.1%)	0.1 µg/L	tertile
Xia	2018	China	Cohort study	ADA Criteria	Serum	419	2841	39.03 ± 1.39	26.39 ± 3.62	20.6 ± 2.76	0.0047 µg/L	quartile
Wang	2019	China	Cohort study	ADA Criteria	Serum	776	776	≥29	30.99 ± 4.53	<24 (74.3%) ≥24 (25.7%)	As level: a. Low <10.64 µg/L b. Middle 10.64–21.12 µg/L c. High ≥21.12 µg/L	tertile
Wang	2020	China	Cohort study	ADA Criteria	Urine	241	1849	<20	28.40 ± 3.47	<18.5(18.85%) 18.5-24 (67.46%) ≥24 (13.68%)%)	LOD: 0.009 µg/L CAU-As: a. Low <32.11 µg/L b. Middle 32.11–48.11 µg/L c. High ≥48.11 µg/L	tertile
Chen	2021	America	Case-control study	ADA Criteria	Urine	64	237	24–28	<25（50.5%） 25-29（24.9%） 30-34（15.9%） ≥35（8.6%）	Normal < 24.99：（39.9%） Overweight 25.0-29.99：（22.9%） Obese > 30.0：（36.2%）	1.25	tertile
Jia	2021	China	Retrospective case–control study nested in a cohort	ADA Criteria	Hair	335	343	<20	<35 (82.9%) ≥35 (17.1%)	<24 (77.9%) ≥24 (22.1%)	0.011	binary
Zhang	2021	China	Cross-sectional study	MOH Criteria	Urine	89	307	24–28	29.4 ± 4.5	23.4 ± 4.2	0.2 μg/L for the As3+, MMA, DMA, and AsB, and 0.5 μg/L for As5+.	quartile
Liang	2023	China	Cross-sectional study	MOH Criteria	Urine	86	299	24–28	29 ± 5.19	22.7 ± 3.85	As3+, MMA, DMA, and AsB was 0.2 μg/L and 0.5 μg/L for As5+	tertile

## Sheet: OR
First authors	Year	Country	Study Type	Diagnostic Criteria	Test Samples	Cutoffs	OR	95% ll	95% ul	Ln(OR)	SE
Peng	2015	China	Retrospective case–control study nested in a cohort	WHO Criteria	Meconium	quartile	5.25	1.99	13.86	1.65823	0.49512
Shapiro	2015	Canada	Cohort study	CDA-SOGC Criteria	Blood	quartile	3.7	1.4	9.6	1.30833	0.491146
Ashley-Martin	2018	Canada	Cohort study	CDA-SOGC Criteria	Urine	tertile	3.86	1.18	12.57	1.35067	0.60352
Khan	2018	Bangladesh	Cross-sectional study	WHO Criteria	Urine	not said	9.202	2.575	32.96	2.21942	0.650369
Marie	2018	French	semi-ecological study	CNGOF Criteria	Tap water	not said	1.62	1.01	2.53	0.482426	0.234252
Muñoz	2018	Chile	Cross-sectional study	WHO Criteria	Urine	tertile	1.07	0.26	4.33	0.0676586	0.717511
Xia	2018	China	Cohort study	ADA Criteria	Blood	quartile	1.71	1.23	2.38	0.536493	0.168389
Wang	2019	China	Cohort study	ADA Criteria	Blood	tertile	1.08	0.83	1.4	0.076961	0.133368
Wang	2020	China	Cohort study	ADA Criteria	Urine	tertile	1.39	1.04	1.84	0.329304	0.145547
Chen	2021	America	Case-control study	ADA Criteria	Urine	tertile	0.77	0.33	1.79	-0.261365	0.431346
Jia	2021	China	Retrospective case–control study nested in a cohort	ADA Criteria	Hair	binary	0.91	0.77	1.07	-0.0943107	0.0839345
Zhang	2021	China	Cross-sectional study	MOH Criteria	Urine	quartile	0.9	0.44	1.82	-0.105361	0.362198
Liang	2023	China	Cross-sectional study	MOH Criteria	Urine	tertile	0.66	0.3	1.45	-0.415515	0.401923
